# Supplementary material for: MRPL47 deficiency drives mitochondrial dysfunction via ROS-p38-p21 signaling in non-small cell lung cancer
Source: J Biol Chem. 2025 Dec 15;302(2):111058. doi: 10.1016/j.jbc.2025.111058 (PMC12809090; doi:10.1016/j.jbc.2025.111058)
Supplement: Expression data [file mmc2.xlsx]

## Sheet: Sheet1
Supplementary table 1: RNA-seq expression data (Counts) of Control and MRPL47 knockdown samples
Geneid	Control	sh1-MRPL47	sh2-MRPL47
ENSG00000160072	4908	1613	1972
ENSG00000279928	0	2	0
ENSG00000228037	0	1	2
ENSG00000142611	78	48	68
ENSG00000284616	0	0	0
ENSG00000157911	1093	809	911
ENSG00000269896	51	41	62
ENSG00000228463	61	50	92
ENSG00000260972	0	0	0
ENSG00000224340	6	6	4
ENSG00000226374	0	0	0
ENSG00000229280	0	0	0
ENSG00000142655	954	835	1083
ENSG00000232596	0	0	0
ENSG00000235054	0	0	0
ENSG00000231510	0	0	0
ENSG00000149527	10	10	22
ENSG00000284739	0	0	0
ENSG00000171621	1027	1025	762
ENSG00000272235	2	1	0
ENSG00000284694	0	0	0
ENSG00000224387	0	0	0
ENSG00000285629	0	0	0
ENSG00000173673	0	0	0
ENSG00000142583	0	0	0
ENSG00000284674	0	0	0
ENSG00000224338	0	0	0
ENSG00000116786	2534	2462	1669
ENSG00000287727	2	7	2
ENSG00000286448	0	0	0
ENSG00000284703	0	0	0
ENSG00000226457	6	2	12
ENSG00000173614	130	255	227
ENSG00000215720	0	4	2
ENSG00000241326	0	0	0
ENSG00000233623	2	2	4
ENSG00000162592	0	6	3
ENSG00000116254	57	60	61
ENSG00000204624	4	8	2
ENSG00000142606	4	18	0
ENSG00000225931	0	0	0
ENSG00000171729	337	396	310
ENSG00000279457	164	176	192
ENSG00000162571	0	0	0
ENSG00000229393	0	0	0
ENSG00000037637	1319	1276	1130
ENSG00000287586	0	0	0
ENSG00000159423	860	928	1179
ENSG00000227169	0	0	0
ENSG00000283356	0	0	0
ENSG00000011021	804	944	1125
ENSG00000142615	0	2	0
ENSG00000215704	4	5	1
ENSG00000157916	4450	3870	3764
ENSG00000157881	708	788	681
ENSG00000238290	4	4	5
ENSG00000225387	0	0	0
ENSG00000048707	2627	3249	2586
ENSG00000225196	0	0	0
ENSG00000162444	10	6	6
ENSG00000279625	0	0	0
ENSG00000180758	466	182	747
ENSG00000184677	1719	1761	1763
ENSG00000288398	201	235	283
ENSG00000224621	4	0	2
ENSG00000285833	0	0	0
ENSG00000131697	2721	1741	2562
ENSG00000284692	0	0	0
ENSG00000284745	0	0	0
ENSG00000280222	0	0	0
ENSG00000285945	0	0	0
ENSG00000197921	58	122	70
ENSG00000233755	0	0	0
ENSG00000233929	9	7	2
ENSG00000271742	0	0	2
ENSG00000234166	0	0	0
ENSG00000235282	0	0	0
ENSG00000055070	5145	4123	4273
ENSG00000175087	274	222	282
ENSG00000157191	1334	1248	1430
ENSG00000230035	0	0	0
ENSG00000225643	2	12	9
ENSG00000284666	0	0	0
ENSG00000228943	0	0	0
ENSG00000234397	0	0	0
ENSG00000284309	0	0	0
ENSG00000162511	10	12	10
ENSG00000158014	0	0	0
ENSG00000204138	1931	1797	2034
ENSG00000233419	0	0	0
ENSG00000235263	0	0	0
ENSG00000228176	0	0	0
ENSG00000231251	0	0	0
ENSG00000142675	12	4	16
ENSG00000197245	16	6	6
ENSG00000116237	4852	4573	3286
ENSG00000130772	396	570	682
ENSG00000215899	0	0	0
ENSG00000271398	0	0	2
ENSG00000225011	0	0	0
ENSG00000235069	0	0	0
ENSG00000284676	0	0	0
ENSG00000237058	0	0	0
ENSG00000233399	0	0	0
ENSG00000090020	2146	2195	3189
ENSG00000157978	827	718	1012
ENSG00000226944	9	17	1
ENSG00000130770	1127	716	927
ENSG00000229044	0	0	0
ENSG00000162512	1636	3374	1874
ENSG00000158006	568	740	837
ENSG00000214812	0	0	0
ENSG00000126698	7170	4769	4108
ENSG00000229447	9	13	24
ENSG00000229607	0	0	0
ENSG00000130766	4020	1457	1885
ENSG00000168528	377	554	562
ENSG00000196581	0	2	0
ENSG00000169403	8	13	16
ENSG00000084628	157	76	130
ENSG00000060688	2844	1626	1775
ENSG00000171612	1534	733	878
ENSG00000270927	0	0	0
ENSG00000188910	0	2	2
ENSG00000230523	0	2	0
ENSG00000116138	768	893	1045
ENSG00000158161	536	492	590
ENSG00000142684	0	0	0
ENSG00000121769	42	35	55
ENSG00000142627	2890	2718	5167
ENSG00000284668	0	0	0
ENSG00000233234	0	0	0
ENSG00000142632	661	744	596
ENSG00000234593	0	0	0
ENSG00000158292	232	439	619
ENSG00000270605	51	57	121
ENSG00000189337	692	569	309
ENSG00000235084	10	10	16
ENSG00000235143	0	0	0
ENSG00000225478	0	2	0
ENSG00000225077	26	14	13
ENSG00000028137	176	236	197
ENSG00000204464	0	2	0
ENSG00000233372	0	0	0
ENSG00000283259	0	0	0
ENSG00000284543	1	0	0
ENSG00000130939	2919	2688	3040
ENSG00000175147	26	35	16
ENSG00000127472	0	0	0
ENSG00000060656	1138	1054	1117
ENSG00000163867	358	426	459
ENSG00000232768	0	1	2
ENSG00000230214	0	0	0
ENSG00000189280	0	12	4
ENSG00000134698	613	1392	885
ENSG00000134690	2078	2021	1631
ENSG00000272420	4	0	14
ENSG00000132881	127	155	157
ENSG00000273274	0	4	4
ENSG00000116251	5903	5659	5930
ENSG00000272510	0	0	0
ENSG00000158286	696	746	1322
ENSG00000236648	0	0	0
ENSG00000232273	8	2	2
ENSG00000009709	614	2131	1118
ENSG00000287396	0	0	0
ENSG00000223589	0	0	0
ENSG00000158008	8	12	2
ENSG00000130940	246	230	350
ENSG00000116771	642	311	273
ENSG00000237301	13	7	8
ENSG00000163879	4	9	4
ENSG00000227527	4	10	0
ENSG00000116954	379	512	459
ENSG00000228589	12	10	10
ENSG00000163873	0	0	0
ENSG00000117215	0	0	0
ENSG00000196449	1970	1256	1441
ENSG00000230163	0	0	0
ENSG00000227538	0	0	0
ENSG00000236500	0	0	0
ENSG00000044012	0	0	0
ENSG00000179051	7687	3730	4516
ENSG00000215895	26	38	34
ENSG00000284650	0	0	0
ENSG00000237329	0	8	4
ENSG00000236948	0	0	0
ENSG00000126067	6627	3662	6431
ENSG00000274944	0	0	0
ENSG00000132906	1774	1888	1429
ENSG00000197312	1462	1150	923
ENSG00000284748	0	0	0
ENSG00000272078	12	6	25
ENSG00000173660	12913	8993	9779
ENSG00000224592	2	2	1
ENSG00000233728	0	0	0
ENSG00000230451	0	0	0
ENSG00000231606	0	0	0
ENSG00000215900	0	0	0
ENSG00000284632	0	0	0
ENSG00000241014	2	0	5
ENSG00000054118	10764	8055	8225
ENSG00000254553	0	0	0
ENSG00000284653	0	0	0
ENSG00000237749	4	8	0
ENSG00000276747	0	0	0
ENSG00000284705	0	0	0
ENSG00000228776	0	0	0
ENSG00000159339	0	0	0
ENSG00000197982	941	736	690
ENSG00000261781	0	0	0
ENSG00000183317	12	25	15
ENSG00000183386	101	153	88
ENSG00000284743	0	0	0
ENSG00000158315	1	7	5
ENSG00000204084	498	327	430
ENSG00000186973	2	4	0
ENSG00000146463	2036	1931	2235
ENSG00000183520	2245	1382	1361
ENSG00000271741	0	0	0
ENSG00000214141	2	0	0
ENSG00000142686	1236	1002	884
ENSG00000224751	2	12	2
ENSG00000117148	26	0	14
ENSG00000230585	3	5	8
ENSG00000117000	1554	1560	1635
ENSG00000284989	0	0	0
ENSG00000231630	0	0	0
ENSG00000092853	1224	871	960
ENSG00000255811	0	0	0
ENSG00000134697	4636	2239	2955
ENSG00000187513	0	0	0
ENSG00000238145	0	0	0
ENSG00000225142	0	0	0
ENSG00000230138	0	0	0
ENSG00000223390	0	2	0
ENSG00000284720	0	0	0
ENSG00000225671	2	8	2
ENSG00000116151	180	259	212
ENSG00000226147	0	0	0
ENSG00000006555	0	0	0
ENSG00000236111	0	0	0
ENSG00000066056	0	2	0
ENSG00000214114	949	528	733
ENSG00000116544	10	2	10
ENSG00000231900	0	0	0
ENSG00000236723	6	2	1
ENSG00000232467	3	0	0
ENSG00000117016	188	244	178
ENSG00000121310	623	720	920
ENSG00000169213	18558	22303	31277
ENSG00000163866	1365	1321	1228
ENSG00000225779	2	0	0
ENSG00000284601	0	0	0
ENSG00000237130	0	0	0
ENSG00000143001	0	0	0
ENSG00000227416	0	0	0
ENSG00000232335	0	2	1
ENSG00000260971	4	0	0
ENSG00000259832	0	0	0
ENSG00000284696	2	0	0
ENSG00000238242	0	0	0
ENSG00000285839	0	0	0
ENSG00000237290	0	0	0
ENSG00000232762	24	7	16
ENSG00000117419	2702	1890	1799
ENSG00000162384	1320	1329	1115
ENSG00000162391	6	1	3
ENSG00000174348	0	0	0
ENSG00000117859	3520	3343	2749
ENSG00000228121	10	2	4
ENSG00000253313	0	0	0
ENSG00000162396	52	106	121
ENSG00000203995	642	328	464
ENSG00000284686	1	8	2
ENSG00000162378	997	1461	1562
ENSG00000233079	0	0	0
ENSG00000259818	0	2	0
ENSG00000229444	0	6	3
ENSG00000240563	2	0	0
ENSG00000234318	1	0	1
ENSG00000284773	2	19	16
ENSG00000234481	0	0	0
ENSG00000117862	526	385	341
ENSG00000235612	0	0	0
ENSG00000228369	2	1	0
ENSG00000183431	8073	2572	3977
ENSG00000227485	0	0	0
ENSG00000224609	6	5	13
ENSG00000235545	4	10	6
ENSG00000236646	1	0	0
ENSG00000232198	0	0	0
ENSG00000238063	0	0	1
ENSG00000227104	0	0	0
ENSG00000243725	27	20	22
ENSG00000171872	0	12	2
ENSG00000162407	654	2032	554
ENSG00000285079	0	0	0
ENSG00000169218	0	0	0
ENSG00000163877	1106	947	962
ENSG00000228929	16	6	6
ENSG00000224570	0	0	0
ENSG00000224980	2	2	0
ENSG00000278967	4	7	8
ENSG00000157184	582	638	949
ENSG00000198815	2666	4368	2412
ENSG00000134744	2094	2225	2231
ENSG00000233910	0	0	0
ENSG00000287703	0	0	0
ENSG00000283039	0	0	0
ENSG00000229032	2	2	2
ENSG00000229294	0	1	3
ENSG00000232993	0	0	0
ENSG00000234088	0	0	0
ENSG00000236973	0	0	0
ENSG00000277397	2	0	0
ENSG00000271200	5	4	3
ENSG00000235446	0	0	0
ENSG00000261196	0	0	0
ENSG00000162385	1588	643	733
ENSG00000234264	27	26	18
ENSG00000242391	4	0	1
ENSG00000223883	2	0	1
ENSG00000284808	0	0	0
ENSG00000237227	0	0	0
ENSG00000275350	0	0	0
ENSG00000116652	7	2	13
ENSG00000123080	1078	1352	1102
ENSG00000285778	0	0	0
ENSG00000233407	0	0	0
ENSG00000225675	21	29	15
ENSG00000237622	0	2	0
ENSG00000162598	0	0	0
ENSG00000280317	0	0	0
ENSG00000162415	398	642	431
ENSG00000162600	349	320	510
ENSG00000116704	967	955	845
ENSG00000227644	0	0	0
ENSG00000157193	8706	6138	5055
ENSG00000116205	394	307	408
ENSG00000198841	309	209	191
ENSG00000116212	1322	1386	1263
ENSG00000234204	0	0	0
ENSG00000233099	0	0	0
ENSG00000233994	4	2	0
ENSG00000233973	0	0	0
ENSG00000237552	0	0	0
ENSG00000132854	4	24	68
ENSG00000227556	0	0	0
ENSG00000162607	8940	4157	5226
ENSG00000233602	7	4	0
ENSG00000233271	0	0	0
ENSG00000285954	0	1	0
ENSG00000233333	0	0	0
ENSG00000154027	34	8	8
ENSG00000234108	0	0	0
ENSG00000232676	0	0	2
ENSG00000225167	0	0	0
ENSG00000213579	0	0	0
ENSG00000137960	0	0	2
ENSG00000237852	1	6	1
ENSG00000116745	36	59	46
ENSG00000132855	4	0	3
ENSG00000285407	116	127	138
ENSG00000272855	0	0	0
ENSG00000270549	1	2	4
ENSG00000237163	0	0	0
ENSG00000229636	0	0	0
ENSG00000116675	1563	1740	2376
ENSG00000162433	2089	2783	2776
ENSG00000213625	2458	4358	3768
ENSG00000227207	0	0	0
ENSG00000227016	0	0	0
ENSG00000233664	0	0	2
ENSG00000158966	445	385	353
ENSG00000213703	3	0	1
ENSG00000203965	313	266	221
ENSG00000223479	0	0	0
ENSG00000233674	0	5	0
ENSG00000153898	462	445	390
ENSG00000117069	2	4	2
ENSG00000125703	994	833	858
ENSG00000285041	0	0	0
ENSG00000285808	0	0	0
ENSG00000229440	0	0	0
ENSG00000234144	0	0	0
ENSG00000213540	0	0	0
ENSG00000277670	0	0	0
ENSG00000227466	4	2	5
ENSG00000154007	0	0	0
ENSG00000230498	0	2	0
ENSG00000285782	0	0	0
ENSG00000162618	14	4	2
ENSG00000224493	0	0	0
ENSG00000131233	0	1	0
ENSG00000272371	0	0	0
ENSG00000287647	0	0	8
ENSG00000229225	0	0	0
ENSG00000230863	2	4	2
ENSG00000287224	0	0	0
ENSG00000225598	0	0	0
ENSG00000286455	0	0	0
ENSG00000225087	0	0	0
ENSG00000280378	5	4	6
ENSG00000188786	1111	1088	1314
ENSG00000230053	0	0	0
ENSG00000137941	248	508	595
ENSG00000224326	0	0	0
ENSG00000286548	0	0	1
ENSG00000066135	910	534	609
ENSG00000230027	0	0	0
ENSG00000233061	4	2	8
ENSG00000272094	0	0	2
ENSG00000228853	0	0	0
ENSG00000215874	0	0	0
ENSG00000232453	2	8	4
ENSG00000260386	0	0	0
ENSG00000284895	0	0	0
ENSG00000117174	1356	934	1125
ENSG00000237413	0	0	0
ENSG00000184313	0	2	0
ENSG00000284645	0	0	0
ENSG00000225605	0	0	0
ENSG00000225446	4	0	2
ENSG00000288543	0	0	0
ENSG00000122420	6	26	23
ENSG00000284240	0	0	0
ENSG00000236290	0	0	0
ENSG00000143013	1899	850	883
ENSG00000226084	98	51	62
ENSG00000134748	2089	1617	1903
ENSG00000142892	3228	2789	3053
ENSG00000219102	7	6	6
ENSG00000184005	69	80	140
ENSG00000230953	3	24	4
ENSG00000287743	2	0	0
ENSG00000229332	0	0	0
ENSG00000227937	0	0	0
ENSG00000229752	2	2	4
ENSG00000237505	2	2	2
ENSG00000285462	0	0	0
ENSG00000233216	0	0	0
ENSG00000197273	0	0	0
ENSG00000226804	0	0	0
ENSG00000285325	0	0	0
ENSG00000230728	0	0	0
ENSG00000232846	0	0	0
ENSG00000230787	6	0	2
ENSG00000116641	3287	2963	4087
ENSG00000223920	0	0	0
ENSG00000237453	0	0	0
ENSG00000172260	125	196	278
ENSG00000285473	4	6	3
ENSG00000237959	0	0	0
ENSG00000231364	0	0	0
ENSG00000234578	0	0	0
ENSG00000117480	21	39	20
ENSG00000137944	460	453	517
ENSG00000229505	0	0	0
ENSG00000228187	0	4	0
ENSG00000285201	0	0	0
ENSG00000182183	0	2	2
ENSG00000236407	0	0	0
ENSG00000271949	0	0	0
ENSG00000227062	0	0	0
ENSG00000067334	5637	2616	3363
ENSG00000235011	0	0	0
ENSG00000235673	0	0	1
ENSG00000226938	0	0	0
ENSG00000213559	0	0	0
ENSG00000287587	2	2	2
ENSG00000142949	5615	7385	4095
ENSG00000116133	5504	5491	4318
ENSG00000232882	6	6	5
ENSG00000171502	8	15	54
ENSG00000162399	0	0	0
ENSG00000116157	2	4	0
ENSG00000143036	86	146	122
ENSG00000232672	0	0	0
ENSG00000230817	6	0	8
ENSG00000065243	2924	2036	3086
ENSG00000226759	0	0	0
ENSG00000226960	0	0	0
ENSG00000234080	2	6	2
ENSG00000237899	4	11	4
ENSG00000223905	0	0	0
ENSG00000227290	0	4	0
ENSG00000229486	0	0	0
ENSG00000282898	0	0	0
ENSG00000285409	0	0	0
ENSG00000231090	2	0	0
ENSG00000117528	2375	2522	2741
ENSG00000271723	0	0	0
ENSG00000172339	550	320	454
ENSG00000036549	2913	1845	1913
ENSG00000287724	1	1	3
ENSG00000058799	350	504	495
ENSG00000225191	0	0	0
ENSG00000287870	0	0	0
ENSG00000235563	0	1	0
ENSG00000232048	0	0	0
ENSG00000232857	0	0	0
ENSG00000273637	0	0	0
ENSG00000203985	2	9	14
ENSG00000228838	27	23	28
ENSG00000283761	0	3	7
ENSG00000189433	0	0	1
ENSG00000230759	0	0	0
ENSG00000231866	0	0	0
ENSG00000179178	0	0	0
ENSG00000142700	1241	1295	1182
ENSG00000285525	0	0	0
ENSG00000236098	15	39	20
ENSG00000233514	10	2	6
ENSG00000127124	80	101	132
ENSG00000266993	48	50	68
ENSG00000223675	0	0	0
ENSG00000162604	1288	1717	1534
ENSG00000229316	2	0	0
ENSG00000116171	2736	2493	3040
ENSG00000287406	0	0	0
ENSG00000225767	0	0	8
ENSG00000234099	0	0	0
ENSG00000137936	3294	2357	2497
ENSG00000235308	0	0	2
ENSG00000232752	0	0	0
ENSG00000235829	0	0	0
ENSG00000143032	0	0	0
ENSG00000226745	0	0	0
ENSG00000178028	1153	1158	1193
ENSG00000280040	0	2	0
ENSG00000168710	13884	13623	13969
ENSG00000117519	1613	4142	3101
ENSG00000270507	0	0	0
ENSG00000238037	0	0	0
ENSG00000215869	0	0	0
ENSG00000134215	138	112	161
ENSG00000227935	0	0	0
ENSG00000228502	190	156	150
ENSG00000236268	4	4	2
ENSG00000271277	0	0	0
ENSG00000236888	0	0	0
ENSG00000279778	0	0	0
ENSG00000230955	0	0	0
ENSG00000230828	0	0	0
ENSG00000188641	372	578	367
ENSG00000152078	513	1382	1082
ENSG00000237279	0	0	0
ENSG00000233359	0	0	0
ENSG00000237954	0	0	0
ENSG00000185668	8	8	12
ENSG00000171492	2153	3031	742
ENSG00000233129	0	0	0
ENSG00000170989	6	2	2
ENSG00000258634	355	381	305
ENSG00000233557	0	0	0
ENSG00000237897	0	0	2
ENSG00000116299	24	42	27
ENSG00000137962	1032	4461	2680
ENSG00000227832	0	0	0
ENSG00000286692	0	0	2
ENSG00000260464	40	6	16
ENSG00000237435	0	0	0
ENSG00000231996	0	0	0
ENSG00000273204	3	4	1
ENSG00000079739	1744	2008	1856
ENSG00000117154	0	0	0
ENSG00000162377	2777	1940	1934
ENSG00000224613	9	2	0
ENSG00000215871	0	0	0
ENSG00000287372	0	0	0
ENSG00000232542	0	2	0
ENSG00000116774	18	8	8
ENSG00000287756	0	0	0
ENSG00000284652	0	0	4
ENSG00000023909	12906	6368	7672
ENSG00000069702	441	464	576
ENSG00000232185	0	0	0
ENSG00000230489	0	0	0
ENSG00000228399	0	0	0
ENSG00000236776	0	0	0
ENSG00000224685	0	0	0
ENSG00000287076	0	0	0
ENSG00000237480	0	0	0
ENSG00000271252	0	2	0
ENSG00000230427	1	0	0
ENSG00000235794	0	0	0
ENSG00000286758	0	0	0
ENSG00000237337	0	0	0
ENSG00000233983	0	0	0
ENSG00000198198	1146	1361	1438
ENSG00000225183	0	0	2
ENSG00000230402	0	0	0
ENSG00000116793	780	720	871
ENSG00000238122	0	0	0
ENSG00000260879	0	0	0
ENSG00000283354	0	0	0
ENSG00000232918	0	0	0
ENSG00000236360	0	0	1
ENSG00000183298	10	16	14
ENSG00000234332	2	1	0
ENSG00000117525	980	720	849
ENSG00000225079	0	2	0
ENSG00000226483	0	0	0
ENSG00000224238	2	15	4
ENSG00000229537	0	0	0
ENSG00000162699	2	0	0
ENSG00000162692	0	0	0
ENSG00000203914	0	8	0
ENSG00000270457	0	0	2
ENSG00000203858	0	0	0
ENSG00000231987	0	0	0
ENSG00000228057	8	6	2
ENSG00000261593	0	0	0
ENSG00000224445	0	0	0
ENSG00000229842	0	0	0
ENSG00000270631	0	0	0
ENSG00000229201	0	0	0
ENSG00000181656	0	0	0
ENSG00000122481	54	53	39
ENSG00000198162	2544	3095	3972
ENSG00000238198	3	2	2
ENSG00000171517	42	44	20
ENSG00000228852	4	4	2
ENSG00000203864	0	0	0
ENSG00000233482	0	0	0
ENSG00000230250	0	0	0
ENSG00000232878	0	0	4
ENSG00000143079	594	836	1870
ENSG00000232450	2	26	13
ENSG00000223575	0	4	0
ENSG00000230768	0	0	0
ENSG00000235202	0	0	0
ENSG00000272715	2	0	0
ENSG00000235038	0	0	0
ENSG00000143093	1543	1106	1296
ENSG00000226415	71	42	63
ENSG00000085491	2134	2306	3015
ENSG00000173947	54	60	78
ENSG00000230434	0	0	0
ENSG00000230718	0	6	0
ENSG00000134198	8	20	16
ENSG00000235595	0	0	0
ENSG00000226053	0	0	0
ENSG00000226128	0	0	1
ENSG00000198799	390	579	602
ENSG00000279513	1	2	2
ENSG00000117620	585	761	723
ENSG00000280186	4	4	5
ENSG00000223906	0	0	0
ENSG00000162688	1358	1528	1642
ENSG00000197106	0	0	2
ENSG00000259946	0	0	0
ENSG00000236137	29	8	14
ENSG00000203859	0	0	0
ENSG00000228086	0	0	0
ENSG00000213421	0	0	0
ENSG00000234020	0	0	0
ENSG00000236804	0	0	2
ENSG00000231072	0	0	0
ENSG00000273406	0	0	0
ENSG00000185946	420	535	611
ENSG00000162627	1032	1142	1194
ENSG00000226715	0	0	0
ENSG00000162695	1210	1528	1818
ENSG00000265808	4986	6435	6165
ENSG00000261290	0	0	0
ENSG00000225923	0	0	0
ENSG00000134247	3392	3896	5845
ENSG00000187481	0	0	0
ENSG00000116752	1638	1028	1380
ENSG00000162664	2075	1545	1998
ENSG00000236866	4	0	0
ENSG00000134253	274	574	407
ENSG00000223416	0	0	2
ENSG00000179571	1	0	0
ENSG00000227850	0	0	0
ENSG00000235777	0	0	0
ENSG00000173218	2804	3144	3650
ENSG00000285532	2	16	0
ENSG00000226755	0	0	2
ENSG00000232650	0	0	0
ENSG00000183508	112	240	348
ENSG00000277095	0	0	0
ENSG00000234283	0	1	2
ENSG00000232780	0	0	0
ENSG00000274927	0	0	0
ENSG00000264145	0	0	0
ENSG00000238256	0	2	0
ENSG00000198765	0	0	0
ENSG00000224335	0	0	0
ENSG00000277702	33	18	14
ENSG00000143398	8990	6767	8138
ENSG00000196505	629	669	690
ENSG00000223489	0	0	0
ENSG00000230546	0	0	0
ENSG00000213262	0	0	4
ENSG00000287015	0	2	0
ENSG00000235526	0	0	0
ENSG00000228347	2	0	0
ENSG00000236012	0	0	0
ENSG00000270911	2	0	2
ENSG00000134200	0	0	0
ENSG00000065183	3719	2287	2724
ENSG00000227082	0	0	2
ENSG00000226126	2	0	0
ENSG00000163393	14	30	33
ENSG00000163156	1227	947	980
ENSG00000143631	0	6	0
ENSG00000156150	0	0	0
ENSG00000228453	0	0	0
ENSG00000274642	6	6	9
ENSG00000177551	0	0	4
ENSG00000197323	2057	2126	2032
ENSG00000237975	3	2	6
ENSG00000261168	4	5	4
ENSG00000287980	0	0	0
ENSG00000229283	0	0	0
ENSG00000271419	0	0	0
ENSG00000226172	0	0	0
ENSG00000079335	246	311	284
ENSG00000143119	4	2	9
ENSG00000237278	0	0	0
ENSG00000233432	0	0	0
ENSG00000227700	0	0	0
ENSG00000229911	0	0	0
ENSG00000143520	0	0	0
ENSG00000171943	747	919	865
ENSG00000270719	0	0	0
ENSG00000155761	3	13	7
ENSG00000230806	0	4	2
ENSG00000116830	2660	2134	2306
ENSG00000234422	0	0	0
ENSG00000227056	0	0	0
ENSG00000227091	0	0	0
ENSG00000214204	0	0	0
ENSG00000081026	635	483	700
ENSG00000225650	0	0	2
ENSG00000224965	0	1	0
ENSG00000228127	0	0	0
ENSG00000226984	0	0	2
ENSG00000186150	0	4	2
ENSG00000143458	1021	996	1059
ENSG00000230932	0	0	0
ENSG00000073754	0	0	2
ENSG00000228826	0	2	0
ENSG00000233907	0	0	0
ENSG00000225036	0	0	0
ENSG00000228420	0	2	2
ENSG00000233839	0	0	2
ENSG00000250890	0	0	0
ENSG00000232240	0	0	0
ENSG00000230921	0	0	0
ENSG00000286151	0	0	0
ENSG00000234388	0	0	0
ENSG00000271736	0	0	0
ENSG00000233717	0	0	0
ENSG00000163155	427	620	595
ENSG00000241975	3	25	20
ENSG00000271143	0	0	0
ENSG00000270976	0	0	0
ENSG00000228217	2	4	4
ENSG00000270342	0	0	0
ENSG00000143552	7	3	10
ENSG00000175984	380	424	939
ENSG00000231100	0	0	0
ENSG00000116824	0	4	0
ENSG00000235887	0	0	1
ENSG00000237460	0	0	0
ENSG00000236887	0	2	0
ENSG00000024526	7875	7104	10262
ENSG00000236480	14	8	6
ENSG00000235756	0	0	0
ENSG00000173810	0	0	0
ENSG00000235005	0	1	0
ENSG00000271890	0	0	0
ENSG00000227425	0	0	0
ENSG00000225279	0	2	2
ENSG00000229101	0	0	0
ENSG00000239216	0	0	0
ENSG00000283360	4	6	2
ENSG00000117262	427	305	500
ENSG00000227907	0	0	0
ENSG00000227970	0	0	0
ENSG00000261055	0	0	0
ENSG00000231613	0	2	0
ENSG00000137947	973	769	902
ENSG00000236689	0	0	0
ENSG00000233589	22	18	47
ENSG00000117586	116	184	86
ENSG00000230946	4	2	8
ENSG00000226028	0	0	0
ENSG00000162728	0	6	2
ENSG00000229021	6	7	5
ENSG00000203825	0	0	0
ENSG00000184371	596	847	1194
ENSG00000233449	0	0	0
ENSG00000242943	0	0	0
ENSG00000233203	9	4	5
ENSG00000232499	14	16	4
ENSG00000232265	0	3	0
ENSG00000163154	0	2	5
ENSG00000232995	38	45	55
ENSG00000238087	0	0	0
ENSG00000227777	0	0	0
ENSG00000177173	32	35	40
ENSG00000238022	0	0	0
ENSG00000231671	0	0	0
ENSG00000162729	1757	2294	1787
ENSG00000143158	2561	2166	2289
ENSG00000271092	11	11	12
ENSG00000238118	0	0	0
ENSG00000276118	0	0	0
ENSG00000232148	0	0	0
ENSG00000278811	51	42	55
ENSG00000000460	1096	849	875
ENSG00000188859	24	20	8
ENSG00000275075	0	0	0
ENSG00000135862	70719	118479	118313
ENSG00000232952	4	2	4
ENSG00000227722	0	0	0
ENSG00000285922	0	0	0
ENSG00000275801	0	0	0
ENSG00000143198	3534	3961	3820
ENSG00000143318	8	28	14
ENSG00000232188	0	0	0
ENSG00000232212	4	16	5
ENSG00000143621	27712	18495	19088
ENSG00000241042	0	0	0
ENSG00000143155	5152	3590	4202
ENSG00000260322	0	0	0
ENSG00000223495	0	0	0
ENSG00000143156	657	470	611
ENSG00000198771	10	4	8
ENSG00000225462	0	0	0
ENSG00000237756	0	2	0
ENSG00000116147	0	0	4
ENSG00000213064	2228	2153	2526
ENSG00000203307	0	0	1
ENSG00000143179	9216	5692	5120
ENSG00000271187	0	0	0
ENSG00000274562	0	0	0
ENSG00000143315	774	834	1070
ENSG00000231175	0	0	0
ENSG00000143185	0	0	0
ENSG00000272931	8	30	8
ENSG00000143190	1427	1837	1865
ENSG00000225475	0	0	0
ENSG00000230898	0	4	0
ENSG00000232223	0	0	2
ENSG00000224698	0	0	0
ENSG00000287697	22	20	23
ENSG00000075945	1213	1567	1577
ENSG00000235303	0	0	0
ENSG00000234810	0	0	0
ENSG00000224468	168	239	322
ENSG00000235628	0	0	0
ENSG00000232551	0	0	0
ENSG00000092607	4	4	8
ENSG00000238270	0	0	0
ENSG00000285894	0	2	0
ENSG00000236025	0	0	0
ENSG00000230687	0	0	0
ENSG00000230704	0	0	0
ENSG00000283255	0	0	0
ENSG00000227741	33	62	38
ENSG00000237049	0	1	0
ENSG00000286754	0	0	0
ENSG00000232751	0	0	0
ENSG00000236364	128	124	93
ENSG00000117091	3	2	4
ENSG00000235378	0	0	0
ENSG00000143171	0	0	0
ENSG00000275767	0	0	0
ENSG00000224718	0	2	0
ENSG00000047410	12083	11644	10387
ENSG00000231992	4	0	2
ENSG00000018625	0	0	0
ENSG00000171806	276	313	310
ENSG00000287919	0	0	2
ENSG00000233882	0	0	0
ENSG00000198358	0	0	0
ENSG00000134216	0	0	0
ENSG00000230748	0	0	0
ENSG00000254154	0	5	2
ENSG00000162694	1547	1781	1789
ENSG00000238108	0	0	0
ENSG00000214262	0	0	0
ENSG00000215835	16	8	18
ENSG00000118197	2379	1798	1533
ENSG00000135842	6559	1498	1447
ENSG00000229258	2	9	0
ENSG00000287472	0	0	0
ENSG00000241318	2	2	0
ENSG00000228238	1	0	4
ENSG00000232393	0	0	2
ENSG00000184155	0	0	0
ENSG00000058085	933	1780	1375
ENSG00000260088	30	4	5
ENSG00000116815	593	734	560
ENSG00000232917	0	0	0
ENSG00000233057	4	10	2
ENSG00000237131	0	0	2
ENSG00000233946	0	0	0
ENSG00000143167	0	0	0
ENSG00000143184	0	0	0
ENSG00000260976	0	12	4
ENSG00000235215	0	0	0
ENSG00000224691	0	2	0
ENSG00000286572	0	2	2
ENSG00000235101	0	0	0
ENSG00000228215	0	0	0
ENSG00000177807	5	4	6
ENSG00000233626	4	0	0
ENSG00000233691	0	0	0
ENSG00000283518	0	0	0
ENSG00000271527	0	0	0
ENSG00000143228	3493	2237	2644
ENSG00000235827	0	0	0
ENSG00000231615	0	4	4
ENSG00000231714	0	0	0
ENSG00000174514	23	54	60
ENSG00000143178	26	41	54
ENSG00000224837	7	6	4
ENSG00000116833	0	4	6
ENSG00000227740	16	23	12
ENSG00000260990	0	0	0
ENSG00000000457	394	486	447
ENSG00000143507	238	551	366
ENSG00000285638	0	0	0
ENSG00000284592	0	0	0
ENSG00000230987	0	2	0
ENSG00000232527	0	0	0
ENSG00000215833	0	0	0
ENSG00000228167	0	0	0
ENSG00000225325	0	0	0
ENSG00000223344	0	0	0
ENSG00000150732	0	0	0
ENSG00000157064	608	1440	1250
ENSG00000288139	0	0	0
ENSG00000215808	750	874	722
ENSG00000059588	4280	4560	4577
ENSG00000237379	0	0	0
ENSG00000232959	1	0	0
ENSG00000122224	4	2	2
ENSG00000162782	4	17	12
ENSG00000238051	0	0	0
ENSG00000233196	0	0	0
ENSG00000229220	0	0	0
ENSG00000143653	17891	33360	24139
ENSG00000158711	3147	2504	3060
ENSG00000227747	2	0	0
ENSG00000228081	0	0	0
ENSG00000228020	0	0	0
ENSG00000234975	62	92	92
ENSG00000162851	3662	1883	2010
ENSG00000271427	8	8	4
ENSG00000143353	2925	2312	3006
ENSG00000197965	5548	7502	5088
ENSG00000143493	4873	2819	3249
ENSG00000230777	2	3	0
ENSG00000179397	10	8	16
ENSG00000224540	0	0	0
ENSG00000117592	28654	26363	25474
ENSG00000186197	31	22	18
ENSG00000229067	0	0	0
ENSG00000230231	0	0	0
ENSG00000227711	0	0	0
ENSG00000261182	0	0	0
ENSG00000228879	3	7	12
ENSG00000227925	0	0	0
ENSG00000162670	1	0	2
ENSG00000225712	0	0	0
ENSG00000162761	0	0	0
ENSG00000143199	3	13	9
ENSG00000179930	0	0	2
ENSG00000007908	0	2	0
ENSG00000092978	1286	1298	1468
ENSG00000143499	3647	2556	2396
ENSG00000188404	8	4	6
ENSG00000227735	0	2	0
ENSG00000143196	0	0	0
ENSG00000228504	0	0	0
ENSG00000274702	0	0	0
ENSG00000226211	0	0	0
ENSG00000236942	7	8	15
ENSG00000287205	0	0	0
ENSG00000203697	0	2	2
ENSG00000116574	130	826	305
ENSG00000287929	1	14	11
ENSG00000224896	0	0	0
ENSG00000226292	0	0	0
ENSG00000121481	935	923	1053
ENSG00000227940	0	0	0
ENSG00000143248	82	100	155
ENSG00000224810	0	0	0
ENSG00000162814	80	43	61
ENSG00000225172	0	0	0
ENSG00000261642	0	0	0
ENSG00000228239	0	0	0
ENSG00000237283	263	127	179
ENSG00000116132	4	0	2
ENSG00000238042	0	0	2
ENSG00000271475	0	0	0
ENSG00000231877	0	0	0
ENSG00000116679	9347	7466	10373
ENSG00000228536	4	21	21
ENSG00000230550	0	0	0
ENSG00000229242	0	0	2
ENSG00000228470	18	37	29
ENSG00000152092	14	48	16
ENSG00000234984	0	0	0
ENSG00000231648	0	0	0
ENSG00000229983	0	2	0
ENSG00000215149	0	0	2
ENSG00000225122	0	0	0
ENSG00000225920	29	32	94
ENSG00000143476	5852	3388	4076
ENSG00000121486	1519	1422	1698
ENSG00000228437	0	0	0
ENSG00000057252	5211	4415	4282
ENSG00000225982	0	0	0
ENSG00000285718	0	0	0
ENSG00000234070	0	0	0
ENSG00000233620	0	0	0
ENSG00000237783	0	0	0
ENSG00000233018	0	2	2
ENSG00000123685	261	96	178
ENSG00000224783	0	0	0
ENSG00000162852	2604	2433	2513
ENSG00000232792	0	2	0
ENSG00000273004	11	7	25
ENSG00000143842	1459	923	896
ENSG00000268062	0	0	2
ENSG00000237409	0	0	1
ENSG00000116962	254	261	176
ENSG00000288078	0	0	0
ENSG00000271399	0	0	0
ENSG00000229757	0	0	0
ENSG00000232679	0	1	2
ENSG00000220749	68	54	26
ENSG00000181450	834	527	945
ENSG00000223519	170	573	359
ENSG00000120333	1729	1371	1552
ENSG00000286285	0	2	2
ENSG00000225300	1	8	0
ENSG00000223842	5	13	7
ENSG00000162753	2	0	0
ENSG00000228247	0	0	0
ENSG00000231424	0	2	0
ENSG00000143355	220	281	251
ENSG00000287177	0	0	0
ENSG00000237193	0	0	0
ENSG00000223490	0	6	0
ENSG00000121644	7328	4324	2556
ENSG00000174502	17	225	38
ENSG00000224286	0	0	0
ENSG00000158715	179	224	222
ENSG00000143195	20	20	24
ENSG00000162849	67	94	86
ENSG00000232824	2	0	4
ENSG00000273416	2	6	0
ENSG00000234142	0	0	0
ENSG00000282111	0	0	0
ENSG00000233410	0	0	0
ENSG00000067533	3639	2304	2564
ENSG00000228955	6	5	17
ENSG00000270443	0	0	0
ENSG00000116209	4911	7054	6875
ENSG00000224702	0	0	0
ENSG00000271811	0	0	0
ENSG00000224278	0	0	0
ENSG00000235492	0	0	0
ENSG00000287808	72	40	49
ENSG00000229840	0	0	2
ENSG00000116161	13891	7456	8623
ENSG00000226486	2120	1895	1589
ENSG00000227687	0	0	1
ENSG00000231814	0	0	0
ENSG00000286210	0	0	0
ENSG00000287364	0	0	0
ENSG00000225063	0	0	4
ENSG00000260698	16	7	12
ENSG00000277007	83	65	83
ENSG00000229016	0	6	2
ENSG00000152104	10632	19841	18607
ENSG00000236975	0	6	3
ENSG00000286541	0	0	0
ENSG00000117650	2467	2600	2260
ENSG00000235021	6	36	32
ENSG00000203724	285	271	192
ENSG00000225006	0	2	0
ENSG00000287633	0	0	0
ENSG00000158764	0	0	0
ENSG00000223375	2	2	7
ENSG00000230714	0	0	0
ENSG00000261065	0	0	0
ENSG00000260855	587	1877	807
ENSG00000236206	0	4	1
ENSG00000168118	1620	2388	1932
ENSG00000181101	0	0	2
ENSG00000173726	29108	29838	27686
ENSG00000282852	0	0	0
ENSG00000152382	1489	1124	1319
ENSG00000143839	2	1	2
ENSG00000232100	0	0	0
ENSG00000261024	2	2	3
ENSG00000230547	0	8	2
ENSG00000229703	0	0	0
ENSG00000176754	0	0	0
ENSG00000232309	0	0	0
ENSG00000227953	292	1095	584
ENSG00000232215	0	0	0
ENSG00000135829	26118	15644	17698
ENSG00000228289	0	0	0
ENSG00000134717	3737	2816	2717
ENSG00000232989	0	0	0
ENSG00000233537	0	0	0
ENSG00000116668	140	330	253
ENSG00000143756	3406	3475	3055
ENSG00000278180	0	0	0
ENSG00000232341	10	6	6
ENSG00000287676	9	7	18
ENSG00000236792	2	0	4
ENSG00000143207	3676	2556	2700
ENSG00000270859	0	0	0
ENSG00000238224	0	2	0
ENSG00000286775	0	0	0
ENSG00000237492	0	0	0
ENSG00000230404	0	0	2
ENSG00000213036	6	5	12
ENSG00000236230	4	3	2
ENSG00000026751	0	4	0
ENSG00000150681	0	2	0
ENSG00000116906	5323	3531	4836
ENSG00000092969	2473	4049	3563
ENSG00000157181	2538	2111	2541
ENSG00000250762	4	8	8
ENSG00000236720	0	0	0
ENSG00000227421	2	0	0
ENSG00000227240	2	0	6
ENSG00000076258	43	82	76
ENSG00000286073	0	0	2
ENSG00000231084	16	13	24
ENSG00000117697	3288	2326	2642
ENSG00000235083	0	0	0
ENSG00000162669	68	29	28
ENSG00000132681	0	0	0
ENSG00000225904	0	0	0
ENSG00000270920	0	0	0
ENSG00000281664	0	0	0
ENSG00000143641	8292	11445	9519
ENSG00000227630	0	6	0
ENSG00000228830	0	0	0
ENSG00000010932	0	6	8
ENSG00000282849	0	0	2
ENSG00000276520	0	0	0
ENSG00000226640	0	0	0
ENSG00000010072	1296	1393	1386
ENSG00000135766	751	1006	808
ENSG00000232096	0	0	0
ENSG00000279261	0	0	0
ENSG00000213051	0	0	8
ENSG00000238054	1618	2865	2072
ENSG00000163534	0	0	0
ENSG00000168243	300	175	240
ENSG00000281453	0	0	0
ENSG00000237469	0	0	0
ENSG00000224939	2	0	0
ENSG00000227613	0	0	0
ENSG00000116183	401	592	397
ENSG00000270106	0	0	4
ENSG00000232194	5	2	4
ENSG00000235152	0	0	0
ENSG00000231612	6	23	9
ENSG00000237980	0	2	0
ENSG00000271036	6	9	6
ENSG00000230849	2	4	4
ENSG00000170382	222	400	224
ENSG00000228664	0	0	0
ENSG00000226868	0	0	0
ENSG00000279401	0	0	0
ENSG00000272362	0	0	0
ENSG00000287450	1	0	0
ENSG00000237011	0	0	0
ENSG00000233583	0	2	0
ENSG00000066027	4152	3611	4403
ENSG00000286263	0	0	0
ENSG00000227006	13	32	35
ENSG00000236372	0	1	0
ENSG00000224525	0	1	2
ENSG00000173728	4	4	4
ENSG00000094975	3029	3453	5812
ENSG00000225811	0	0	0
ENSG00000273093	0	0	0
ENSG00000162772	11168	17633	12162
ENSG00000227818	0	0	0
ENSG00000135828	408	480	1018
ENSG00000286398	0	0	0
ENSG00000076356	3458	7018	4725
ENSG00000215819	0	0	2
ENSG00000185523	0	0	0
ENSG00000236108	2	0	0
ENSG00000116711	7104	9433	6915
ENSG00000231684	6	10	8
ENSG00000226750	0	0	0
ENSG00000285665	8	12	6
ENSG00000231022	5	0	8
ENSG00000224436	0	0	0
ENSG00000228208	0	2	4
ENSG00000273384	2	2	2
ENSG00000238061	0	7	4
ENSG00000234915	0	0	4
ENSG00000143845	70	59	57
ENSG00000235862	0	0	0
ENSG00000227585	0	0	0
ENSG00000157060	0	0	0
ENSG00000237213	0	0	0
ENSG00000224260	0	0	0
ENSG00000213045	0	0	0
ENSG00000287220	0	2	3
ENSG00000230063	0	2	0
ENSG00000235467	0	0	0
ENSG00000123684	8043	13827	10768
ENSG00000117707	4	42	17
ENSG00000228044	2	1	0
ENSG00000225338	2	10	2
ENSG00000224407	0	0	0
ENSG00000232463	0	0	0
ENSG00000237457	9	3	10
ENSG00000225171	18	13	4
ENSG00000226843	0	0	0
ENSG00000235386	0	0	0
ENSG00000123836	542	848	1015
ENSG00000213690	0	0	0
ENSG00000223982	2	0	0
ENSG00000229832	4	10	4
ENSG00000117691	3787	3937	3796
ENSG00000225233	0	0	0
ENSG00000274895	0	10	2
ENSG00000237514	0	0	2
ENSG00000287856	1	0	0
ENSG00000228067	0	0	0
ENSG00000226375	0	3	4
ENSG00000203705	2060	1051	1696
ENSG00000224040	0	0	0
ENSG00000228686	3	12	3
ENSG00000279838	32	53	21
ENSG00000174175	0	0	2
ENSG00000236401	0	0	0
ENSG00000241475	0	2	0
ENSG00000215800	0	0	0
ENSG00000286421	0	0	0
ENSG00000270936	0	0	0
ENSG00000008118	0	0	0
ENSG00000171161	2712	4157	2968
ENSG00000241505	0	0	0
ENSG00000224535	1	0	0
ENSG00000282097	0	0	0
ENSG00000261453	0	0	0
ENSG00000231020	2	0	0
ENSG00000270818	0	0	0
ENSG00000196878	896	4558	2064
ENSG00000133059	2032	3783	3304
ENSG00000225561	9	8	9
ENSG00000242529	0	0	0
ENSG00000074964	336	443	364
ENSG00000223847	0	0	0
ENSG00000277704	0	0	0
ENSG00000116918	1837	2184	2517
ENSG00000287445	23	17	18
ENSG00000259815	0	0	0
ENSG00000240963	0	0	0
ENSG00000226570	0	0	4
ENSG00000198929	8	25	18
ENSG00000272167	0	0	0
ENSG00000230628	2	2	0
ENSG00000162771	0	0	0
ENSG00000227579	2	2	0
ENSG00000176393	8678	8301	9476
ENSG00000174606	2018	1648	2241
ENSG00000179914	0	0	0
ENSG00000235750	202	306	294
ENSG00000121446	0	0	0
ENSG00000226758	0	1	0
ENSG00000236905	0	0	1
ENSG00000233304	0	0	2
ENSG00000288007	8	21	9
ENSG00000227887	4	0	0
ENSG00000116903	1097	1599	1578
ENSG00000228255	0	0	0
ENSG00000226196	7	0	9
ENSG00000287354	0	0	0
ENSG00000233827	0	0	0
ENSG00000198797	7	16	38
ENSG00000151414	9382	4668	10558
ENSG00000177614	52	62	56
ENSG00000235182	0	0	0
ENSG00000213041	0	4	0
ENSG00000287157	0	0	0
ENSG00000233920	0	0	0
ENSG00000183831	2	0	0
ENSG00000225755	0	0	0
ENSG00000197472	124	131	148
ENSG00000230184	4	1	4
ENSG00000232436	0	0	0
ENSG00000231718	0	0	0
ENSG00000136643	2510	2681	3389
ENSG00000232537	0	0	0
ENSG00000226036	0	0	0
ENSG00000285521	0	7	0
ENSG00000236317	2	1	7
ENSG00000176855	2	4	6
ENSG00000227728	0	0	0
ENSG00000133069	164	433	425
ENSG00000162877	0	0	1
ENSG00000233461	123	155	179
ENSG00000225401	2	6	1
ENSG00000228190	0	0	0
ENSG00000135747	8	8	12
ENSG00000227237	0	5	3
ENSG00000069248	6357	4933	4759
ENSG00000232812	0	0	0
ENSG00000242042	0	0	0
ENSG00000234464	0	0	0
ENSG00000253148	0	0	0
ENSG00000227751	0	0	0
ENSG00000090104	0	0	0
ENSG00000285280	13	54	26
ENSG00000232892	0	0	0
ENSG00000236950	0	0	0
ENSG00000236468	0	0	0
ENSG00000185220	154	201	169
ENSG00000226003	0	0	0
ENSG00000230813	0	0	0
ENSG00000236101	0	0	0
ENSG00000162769	1797	1885	1814
ENSG00000133065	3170	4159	3869
ENSG00000278684	0	0	0
ENSG00000236775	0	0	0
ENSG00000042781	6	10	19
ENSG00000234754	34	95	45
ENSG00000233084	2	0	7
ENSG00000227815	8	11	4
ENSG00000287046	0	0	0
ENSG00000223774	0	4	5
ENSG00000228863	0	2	0
ENSG00000228646	0	0	0
ENSG00000229112	0	0	0
ENSG00000233332	0	0	4
ENSG00000231984	0	0	0
ENSG00000286213	0	0	0
ENSG00000226876	17	27	35
ENSG00000277462	211	134	206
ENSG00000225591	0	0	3
ENSG00000035687	4914	3712	4117
ENSG00000213080	14	10	16
ENSG00000180287	12	0	14
ENSG00000226693	4	0	0
ENSG00000234678	120	148	154
ENSG00000231272	0	0	0
ENSG00000223828	0	0	0
ENSG00000163431	5	6	36
ENSG00000230124	6042	4131	3572
ENSG00000226723	8	2	4
ENSG00000272672	0	0	2
ENSG00000228982	0	0	0
ENSG00000235096	8	24	27
ENSG00000007341	756	509	559
ENSG00000286747	4	13	4
ENSG00000236069	0	0	0
ENSG00000236244	0	0	0
ENSG00000272865	0	1	0
ENSG00000117222	2307	1775	2008
ENSG00000143324	7459	7659	5766
ENSG00000229871	0	0	0
ENSG00000225222	1	8	13
ENSG00000118193	2075	3187	3288
ENSG00000231940	63	21	29
ENSG00000198842	8	12	6
ENSG00000286619	6	9	8
ENSG00000198756	14	2	6
ENSG00000259823	0	0	0
ENSG00000271558	0	0	0
ENSG00000227554	0	0	0
ENSG00000178596	0	0	2
ENSG00000135749	1242	1526	1880
ENSG00000143786	32	47	30
ENSG00000224584	0	0	5
ENSG00000054282	1377	1147	1269
ENSG00000183780	145	339	117
ENSG00000229663	0	0	0
ENSG00000162702	1979	2243	2502
ENSG00000251508	0	0	0
ENSG00000238272	0	0	0
ENSG00000228530	0	0	0
ENSG00000235060	8	10	2
ENSG00000143194	0	0	0
ENSG00000229531	2	1	6
ENSG00000271329	0	2	0
ENSG00000054267	1899	2694	2879
ENSG00000287921	0	0	2
ENSG00000177800	0	2	0
ENSG00000232166	0	0	0
ENSG00000175137	1718	3182	2318
ENSG00000134245	44	105	103
ENSG00000227373	10	4	6
ENSG00000228175	90	130	56
ENSG00000069275	41514	29666	35493
ENSG00000143674	1713	1204	1706
ENSG00000237317	0	0	0
ENSG00000187889	33	81	44
ENSG00000134375	9044	6494	7078
ENSG00000097046	1846	925	1296
ENSG00000232113	0	0	2
ENSG00000282718	4	0	0
ENSG00000231378	0	0	4
ENSG00000235605	0	2	0
ENSG00000223525	0	4	6
ENSG00000224857	0	0	0
ENSG00000273367	21	0	7
ENSG00000230604	0	2	2
ENSG00000231605	0	0	0
ENSG00000236358	0	6	1
ENSG00000203737	6	4	2
ENSG00000238003	0	0	0
ENSG00000215873	0	2	0
ENSG00000287008	0	0	0
ENSG00000185420	7872	7816	7052
ENSG00000076321	1283	1217	1814
ENSG00000272175	2	0	0
ENSG00000135778	2982	2365	2736
ENSG00000213070	0	0	2
ENSG00000282265	0	0	0
ENSG00000250536	0	6	0
ENSG00000229747	0	0	0
ENSG00000117280	1413	1905	1436
ENSG00000233985	0	0	0
ENSG00000232175	0	0	0
ENSG00000287423	0	0	0
ENSG00000286774	4	0	0
ENSG00000236719	6	0	4
ENSG00000136636	9421	8104	8781
ENSG00000225486	4	2	2
ENSG00000227043	0	0	0
ENSG00000163874	3828	5910	6362
ENSG00000285777	0	0	0
ENSG00000237249	0	0	0
ENSG00000286109	0	0	0
ENSG00000213068	0	0	0
ENSG00000054392	176	357	355
ENSG00000227994	0	0	0
ENSG00000286552	0	0	0
ENSG00000122223	0	0	2
ENSG00000235869	0	0	2
ENSG00000188739	39	68	65
ENSG00000286666	0	0	0
ENSG00000135750	351	275	509
ENSG00000273198	0	0	0
ENSG00000203730	0	0	2
ENSG00000225719	0	0	0
ENSG00000273483	4	4	2
ENSG00000287987	0	0	0
ENSG00000203729	0	1	2
ENSG00000232809	0	0	0
ENSG00000284623	0	0	0
ENSG00000285981	0	0	0
ENSG00000261729	0	0	0
ENSG00000223869	0	0	0
ENSG00000229228	0	0	2
ENSG00000215796	6	5	6
ENSG00000185221	0	0	0
ENSG00000233047	0	0	0
ENSG00000143341	358	430	248
ENSG00000228309	0	0	0
ENSG00000229739	4	8	5
ENSG00000116703	0	2	1
ENSG00000273874	0	0	0
ENSG00000278757	0	0	0
ENSG00000264341	0	0	0
ENSG00000264101	0	0	2
ENSG00000252404	0	0	0
ENSG00000243267	0	0	4
ENSG00000239149	11	1	4
ENSG00000252151	0	0	0
ENSG00000252969	0	0	0
ENSG00000252417	0	0	0
ENSG00000252956	0	0	0
ENSG00000265606	0	0	0
ENSG00000284357	0	0	0
ENSG00000207237	0	0	0
ENSG00000222784	0	0	0
ENSG00000266210	0	0	0
ENSG00000265961	0	0	0
ENSG00000251866	0	0	0
ENSG00000252691	0	0	0
ENSG00000253005	0	0	0
ENSG00000238316	0	0	0
ENSG00000207941	0	0	0
ENSG00000264773	0	0	0
ENSG00000252448	0	0	0
ENSG00000200421	0	0	0
ENSG00000222282	0	0	0
ENSG00000199963	0	0	0
ENSG00000264698	0	0	0
ENSG00000207328	0	0	0
ENSG00000207466	0	0	0
ENSG00000252368	0	0	0
ENSG00000206779	0	0	2
ENSG00000265596	0	1	0
ENSG00000212541	2	1	0
ENSG00000200796	0	0	0
ENSG00000252190	0	0	0
ENSG00000264613	0	0	0
ENSG00000199240	0	0	0
ENSG00000277168	0	0	0
ENSG00000283724	0	0	0
ENSG00000284410	0	0	0
ENSG00000252018	0	0	0
ENSG00000206627	1	0	0
ENSG00000283414	0	3	0
ENSG00000207508	0	2	2
ENSG00000200171	0	0	0
ENSG00000207194	0	0	0
ENSG00000283477	0	0	0
ENSG00000264834	0	0	0
ENSG00000263675	7	2	15
ENSG00000266188	0	0	0
ENSG00000206981	0	0	0
ENSG00000200174	0	0	0
ENSG00000265815	0	0	0
ENSG00000238653	0	0	0
ENSG00000212624	0	0	0
ENSG00000200575	0	0	1
ENSG00000212360	0	0	0
ENSG00000242860	0	0	0
ENSG00000263908	0	0	0
ENSG00000283690	0	0	0
ENSG00000199921	0	0	0
ENSG00000251825	0	0	1
ENSG00000201153	0	0	0
ENSG00000222624	0	0	0
ENSG00000223152	1	0	2
ENSG00000212308	0	0	0
ENSG00000279049	0	0	0
ENSG00000276081	0	0	0
ENSG00000239640	0	0	0
ENSG00000252338	0	0	0
ENSG00000251785	0	0	1
ENSG00000239319	0	0	0
ENSG00000222849	0	0	0
ENSG00000283749	0	0	0
ENSG00000251767	0	0	0
ENSG00000243437	0	0	0
ENSG00000202263	0	0	0
ENSG00000199318	0	0	0
ENSG00000199666	0	0	0
ENSG00000200601	0	0	0
ENSG00000242482	0	0	0
ENSG00000212366	0	0	0
ENSG00000201620	0	0	0
ENSG00000206817	0	0	0
ENSG00000284247	0	0	0
ENSG00000200839	1	2	4
ENSG00000264963	0	0	0
ENSG00000264271	0	0	0
ENSG00000239504	0	0	0
ENSG00000284202	0	0	0
ENSG00000251720	5	0	2
ENSG00000274321	0	0	0
ENSG00000198974	0	0	0
ENSG00000212248	0	0	0
ENSG00000207962	0	0	0
ENSG00000276884	0	0	0
ENSG00000207234	2	0	0
ENSG00000202259	1	0	0
ENSG00000212459	0	0	0
ENSG00000278287	0	0	0
ENSG00000277565	0	0	0
ENSG00000263526	0	0	0
ENSG00000211575	0	2	0
ENSG00000275823	0	0	0
ENSG00000277689	0	0	0
ENSG00000274199	0	0	0
ENSG00000202254	0	0	0
ENSG00000244256	2	0	2
ENSG00000201491	0	0	0
ENSG00000199831	0	0	0
ENSG00000275455	0	0	0
ENSG00000252162	0	0	0
ENSG00000272051	0	0	0
ENSG00000283899	0	0	0
ENSG00000200800	0	0	0
ENSG00000207502	0	0	0
ENSG00000252530	0	0	0
ENSG00000200536	0	0	0
ENSG00000211543	0	0	0
ENSG00000252797	0	5	4
ENSG00000212266	0	0	0
ENSG00000222209	0	0	0
ENSG00000277141	0	0	0
ENSG00000215930	0	2	0
ENSG00000238761	0	0	0
ENSG00000201114	0	0	0
ENSG00000206679	0	0	0
ENSG00000264419	0	0	6
ENSG00000222069	0	4	0
ENSG00000199879	1	2	0
ENSG00000252005	0	0	0
ENSG00000252510	0	0	0
ENSG00000252830	0	0	0
ENSG00000239984	0	0	0
ENSG00000283296	0	1	0
ENSG00000252717	0	0	0
ENSG00000194297	0	0	0
ENSG00000277313	0	0	0
ENSG00000207341	0	0	0
ENSG00000207472	0	0	0
ENSG00000206880	0	0	0
ENSG00000252552	1	5	4
ENSG00000199849	0	0	0
ENSG00000252407	0	0	0
ENSG00000212538	0	0	1
ENSG00000251813	0	0	0
ENSG00000207108	0	0	0
ENSG00000201312	0	0	0
ENSG00000202491	0	0	0
ENSG00000201596	0	0	0
ENSG00000276839	0	0	0
ENSG00000207974	0	0	0
ENSG00000273629	0	0	0
ENSG00000201493	0	0	0
ENSG00000215952	0	0	0
ENSG00000200139	2	0	0
ENSG00000283575	0	0	0
ENSG00000238765	0	1	0
ENSG00000206659	2	1	4
ENSG00000253025	2	0	0
ENSG00000201544	0	6	5
ENSG00000202498	0	0	0
ENSG00000221545	0	0	2
ENSG00000252906	0	3	1
ENSG00000206692	0	0	0
ENSG00000202329	0	0	0
ENSG00000242794	0	0	0
ENSG00000212144	0	0	0
ENSG00000283340	0	0	0
ENSG00000252860	0	0	0
ENSG00000252501	0	0	0
ENSG00000263390	0	0	0
ENSG00000207181	43	24	26
ENSG00000265744	0	0	1
ENSG00000264377	1	1	1
ENSG00000207149	0	0	0
ENSG00000283936	0	0	0
ENSG00000284485	0	0	0
ENSG00000201638	0	0	0
ENSG00000275213	0	0	0
ENSG00000239494	12	16	5
ENSG00000252371	0	0	0
ENSG00000199442	0	0	0
ENSG00000200033	0	0	0
ENSG00000239690	0	0	0
ENSG00000202184	8	6	4
ENSG00000241395	0	3	4
ENSG00000200982	0	0	0
ENSG00000275207	2	0	3
ENSG00000222407	0	0	0
ENSG00000222986	0	0	1
ENSG00000265435	0	0	0
ENSG00000200495	0	0	0
ENSG00000202609	0	0	0
ENSG00000252553	0	0	7
ENSG00000206764	0	0	0
ENSG00000222240	0	0	0
ENSG00000212187	0	2	0
ENSG00000206637	0	1	0
ENSG00000253097	0	0	0
ENSG00000200036	0	0	0
ENSG00000201421	0	0	0
ENSG00000212610	0	0	0
ENSG00000252484	0	0	0
ENSG00000201944	2	4	10
ENSG00000200327	0	0	0
ENSG00000206905	0	0	0
ENSG00000200972	0	0	0
ENSG00000243051	0	0	0
ENSG00000252011	0	0	0
ENSG00000207326	0	1	2
ENSG00000212205	10	4	3
ENSG00000274121	0	0	0
ENSG00000264358	6	2	2
ENSG00000206640	0	0	0
ENSG00000212527	0	0	0
ENSG00000252879	2	0	2
ENSG00000252612	0	0	0
ENSG00000202264	0	0	0
ENSG00000285609	0	0	0
ENSG00000206762	11	4	2
ENSG00000252084	0	0	0
ENSG00000200085	0	0	0
ENSG00000264500	7	19	15
ENSG00000202025	0	0	0
ENSG00000225545	0	0	0
ENSG00000206990	0	0	0
ENSG00000230175	0	0	2
ENSG00000225272	0	0	0
ENSG00000215838	2	4	0
ENSG00000273365	4	2	6
ENSG00000224358	43	48	37
ENSG00000230659	0	0	0
ENSG00000162545	229	553	401
ENSG00000090432	1378	1433	1003
ENSG00000215520	0	0	0
ENSG00000183114	0	6	0
ENSG00000158825	20	66	92
ENSG00000158828	142	319	275
ENSG00000284005	0	0	0
ENSG00000117242	159	112	114
ENSG00000234473	10	18	12
ENSG00000238754	0	8	1
ENSG00000134371	5261	4573	5204
ENSG00000221680	2	1	0
ENSG00000162630	12	26	30
ENSG00000276735	0	1	3
ENSG00000232077	4	3	3
ENSG00000229639	0	0	0
ENSG00000287453	0	0	0
ENSG00000270615	0	0	0
ENSG00000287283	0	0	2
ENSG00000240692	0	0	0
ENSG00000229359	0	0	0
ENSG00000237919	0	0	0
ENSG00000066557	1842	994	1393
ENSG00000244389	0	0	0
ENSG00000228988	3	0	2
ENSG00000118454	1508	1962	1135
ENSG00000226088	20	24	9
ENSG00000116761	2915	4936	4417
ENSG00000278636	0	2	2
ENSG00000271992	41	80	76
ENSG00000233020	0	0	2
ENSG00000237033	0	0	0
ENSG00000226208	0	0	0
ENSG00000007968	887	465	719
ENSG00000235052	2	10	14
ENSG00000117318	2144	4655	3973
ENSG00000285802	2	15	10
ENSG00000229239	0	0	0
ENSG00000142676	40076	34656	32799
ENSG00000057757	3097	1438	1820
ENSG00000011009	2322	2055	3111
ENSG00000117308	2525	1921	1819
ENSG00000273844	0	0	0
ENSG00000235748	10	8	12
ENSG00000237861	0	0	2
ENSG00000221879	0	0	0
ENSG00000230260	0	0	0
ENSG00000199241	0	0	0
ENSG00000226919	0	2	0
ENSG00000223963	0	0	0
ENSG00000215802	0	0	0
ENSG00000233615	0	0	0
ENSG00000238085	0	0	0
ENSG00000265831	0	0	0
ENSG00000224348	0	0	0
ENSG00000286496	3	1	4
ENSG00000287516	0	2	4
ENSG00000287738	5	0	0
ENSG00000132703	0	0	0
ENSG00000276632	0	0	0
ENSG00000223603	0	0	0
ENSG00000132693	0	0	0
ENSG00000235226	0	0	0
ENSG00000158716	302	176	368
ENSG00000181036	4	0	0
ENSG00000158714	0	0	0
ENSG00000212161	0	0	0
ENSG00000243284	1	1	0
ENSG00000272668	33	111	89
ENSG00000213085	34	42	16
ENSG00000266458	0	0	0
ENSG00000287040	10	5	0
ENSG00000279430	8	7	2
ENSG00000162723	2	4	4
ENSG00000273933	0	0	0
ENSG00000256029	0	0	1
ENSG00000188004	0	0	0
ENSG00000266580	0	0	1
ENSG00000254545	0	0	2
ENSG00000203620	0	0	0
ENSG00000269967	12	15	19
ENSG00000228634	7	12	17
ENSG00000284702	0	0	0
ENSG00000221040	0	0	0
ENSG00000287217	0	0	0
ENSG00000163399	10934	10065	9433
ENSG00000212385	0	0	0
ENSG00000233154	0	2	0
ENSG00000230381	0	1	0
ENSG00000200547	0	0	0
ENSG00000224950	4	6	5
ENSG00000286276	0	4	3
ENSG00000177888	9933	4324	5794
ENSG00000243364	105	184	297
ENSG00000251246	0	0	0
ENSG00000143590	232	361	257
ENSG00000202027	0	0	0
ENSG00000169242	7573	22180	21375
ENSG00000169241	2900	3070	3070
ENSG00000223452	0	0	0
ENSG00000163463	131	138	210
ENSG00000273088	0	0	0
ENSG00000284586	0	0	0
ENSG00000169231	430	1191	780
ENSG00000236263	0	0	0
ENSG00000236675	371	655	529
ENSG00000177628	4935	8220	6934
ENSG00000116521	6278	5639	5949
ENSG00000176444	2233	2043	2342
ENSG00000143630	258	181	407
ENSG00000143627	0	4	2
ENSG00000253074	0	0	0
ENSG00000252116	0	0	0
ENSG00000228523	0	0	0
ENSG00000223263	8	15	8
ENSG00000207504	0	0	0
ENSG00000238139	0	0	0
ENSG00000197721	0	0	0
ENSG00000244703	0	1	1
ENSG00000226289	0	0	0
ENSG00000285239	0	0	0
ENSG00000234219	2	10	18
ENSG00000174059	0	6	4
ENSG00000285719	0	0	0
ENSG00000284237	14	2	20
ENSG00000158731	0	0	0
ENSG00000201746	4	2	2
ENSG00000264881	0	0	0
ENSG00000199562	0	0	0
ENSG00000264501	0	0	0
ENSG00000284735	14	36	24
ENSG00000284642	31	45	55
ENSG00000142657	55542	56749	55744
ENSG00000271989	0	1	0
ENSG00000251503	1	2	0
ENSG00000175279	151	93	88
ENSG00000160049	2363	1457	1992
ENSG00000203469	0	0	0
ENSG00000236035	0	2	0
ENSG00000221643	10	2	0
ENSG00000122188	2	4	4
ENSG00000288644	0	0	0
ENSG00000227417	6	19	7
ENSG00000223505	6	6	11
ENSG00000182004	6220	3754	4781
ENSG00000236430	8	0	2
ENSG00000130768	115	48	82
ENSG00000227050	0	0	0
ENSG00000238231	3	0	4
ENSG00000240750	0	0	4
ENSG00000158156	149	298	304
ENSG00000182118	1032	749	658
ENSG00000283799	0	0	0
ENSG00000227934	2	7	2
ENSG00000229595	0	0	0
ENSG00000143633	1822	998	1265
ENSG00000281912	17	22	18
ENSG00000288208	0	0	0
ENSG00000132773	778	501	485
ENSG00000070759	21	65	42
ENSG00000236872	0	0	0
ENSG00000280670	76	146	154
ENSG00000132763	277	294	242
ENSG00000221953	4	16	6
ENSG00000226164	0	0	0
ENSG00000224014	0	0	0
ENSG00000215795	2	2	6
ENSG00000259865	328	229	349
ENSG00000283881	0	0	0
ENSG00000252516	10	13	16
ENSG00000232347	1	0	0
ENSG00000214144	0	4	0
ENSG00000235818	0	0	0
ENSG00000202079	2	4	2
ENSG00000286216	9	8	4
ENSG00000169224	0	0	0
ENSG00000236817	0	0	0
ENSG00000177489	0	0	0
ENSG00000177476	0	0	0
ENSG00000283369	0	0	0
ENSG00000230411	0	0	0
ENSG00000251977	0	0	0
ENSG00000252254	0	5	0
ENSG00000227854	2	6	0
ENSG00000287589	0	0	0
ENSG00000259776	0	0	0
ENSG00000233355	0	0	2
ENSG00000234601	0	0	1
ENSG00000231979	0	0	0
ENSG00000215805	0	0	0
ENSG00000287102	0	0	0
ENSG00000217327	0	0	0
ENSG00000228818	16	4	2
ENSG00000202041	0	0	0
ENSG00000223694	0	0	2
ENSG00000233735	0	0	0
ENSG00000133019	56	30	40
ENSG00000162636	884	3226	1759
ENSG00000162639	69	55	53
ENSG00000285923	0	0	2
ENSG00000134186	2574	2841	3039
ENSG00000143107	0	14	24
ENSG00000232971	0	0	4
ENSG00000116266	1734	1964	2154
ENSG00000228076	0	4	9
ENSG00000203897	0	0	0
ENSG00000237349	0	0	0
ENSG00000244716	170	134	110
ENSG00000228665	0	0	0
ENSG00000228054	0	0	0
ENSG00000273382	36	46	53
ENSG00000215717	1471	1515	1555
ENSG00000278249	0	0	0
ENSG00000270066	0	0	0
ENSG00000251484	4	4	7
ENSG00000132676	15854	11366	12645
ENSG00000227673	0	0	2
ENSG00000203761	492	361	349
ENSG00000234937	12	6	2
ENSG00000132718	30	541	52
ENSG00000283442	0	1	4
ENSG00000132680	2933	2641	2990
ENSG00000207475	4	4	11
ENSG00000280466	0	0	0
ENSG00000281394	0	0	0
ENSG00000277817	6	3	0
ENSG00000273002	65	106	59
ENSG00000224276	0	0	3
ENSG00000285677	10	0	7
ENSG00000163479	13104	10034	12152
ENSG00000160803	6846	4606	6287
ENSG00000132698	2	0	0
ENSG00000252236	0	0	0
ENSG00000260238	0	0	0
ENSG00000242252	8	11	12
ENSG00000198952	9299	5722	5006
ENSG00000163472	339	316	288
ENSG00000163468	66332	47984	47603
ENSG00000132677	2	6	4
ENSG00000237390	0	0	0
ENSG00000207933	0	1	0
ENSG00000254726	340	282	386
ENSG00000186377	34	49	25
ENSG00000186160	2	2	11
ENSG00000225154	0	0	0
ENSG00000225506	8	21	13
ENSG00000225514	0	0	0
ENSG00000224805	4	17	23
ENSG00000162366	0	6	0
ENSG00000226252	0	0	0
ENSG00000225762	15	16	5
ENSG00000186790	0	4	0
ENSG00000237424	128	167	179
ENSG00000189030	0	4	0
ENSG00000162763	0	0	0
ENSG00000143061	701	1032	977
ENSG00000135821	3334	3180	3430
ENSG00000203740	6	4	0
ENSG00000162374	2	4	2
ENSG00000168275	4493	2695	2850
ENSG00000241563	3	2	7
ENSG00000153207	10300	7956	8201
ENSG00000156869	532	329	335
ENSG00000033122	54	95	80
ENSG00000143278	0	0	1
ENSG00000116678	696	897	1337
ENSG00000159352	18257	12611	14350
ENSG00000158710	19239	22218	16152
ENSG00000162734	6502	3971	3490
ENSG00000049239	1850	3065	2194
ENSG00000186564	50	88	48
ENSG00000244038	14115	15958	14704
ENSG00000116690	1	29	11
ENSG00000126091	48	107	122
ENSG00000162383	0	0	0
ENSG00000171163	1511	1511	1576
ENSG00000172456	138	256	261
ENSG00000162946	174	357	348
ENSG00000158786	0	0	0
ENSG00000118733	42	2	14
ENSG00000157870	758	1052	772
ENSG00000179085	1436	1236	896
ENSG00000173080	53	42	42
ENSG00000183347	0	2	0
ENSG00000276470	0	0	0
ENSG00000278852	0	0	0
ENSG00000275915	0	0	0
[truncated: 60,651 more rows]
